# Supplementary material for: Physiological and metabolomics analyses of young and old leaves from wild and cultivated soybean seedlings under low-nitrogen conditions
Source: BMC Plant Biol. 2019 Sep 6;19:389. doi: 10.1186/s12870-019-2005-6 (PMC6731624; doi:10.1186/s12870-019-2005-6)
Supplement: Supplementary file 2 — The contributions of ions among young and old leaves of W and C seedlings to the first principal component (PC1) and the second principal component (PC2). C, cultivar soybean; W, wild soybean; CK, control treatment; LN, low-nitrogen stress (XLSX 12 kb) [file 12870_2019_2005_MOESM2_ESM.xlsx]

## Sheet: Sheet1
Additional file 2 The contributions of ions among young and old leaves of W and C seedlings to the first principal component (PC1) and the second principal component (PC2).
Ion	PC1	PC2
NO3-	-0.150709	0.0549247
H2PO4-	0.209015	-0.535921
SO42-	0.166462	0.347704
C2O42-	0.038653	-0.00274173
Na	0.0665777	0.0477624
Mg	-0.430999	-0.275799
Mn	-0.0108893	-0.0118385
B	0.0016816	-0.209905
Fe	0.00373967	-0.00772281
Ca	-0.647387	-0.370184
K	0.354379	-0.214806
P	0.41155	-0.532068
