# Supplementary material for: Physiological and metabolomics analyses of young and old leaves from wild and cultivated soybean seedlings under low-nitrogen conditions
Source: BMC Plant Biol. 2019 Sep 6;19:389. doi: 10.1186/s12870-019-2005-6 (PMC6731624; doi:10.1186/s12870-019-2005-6)
Supplement: Supplementary file 4 — The contributions of metabolites among young leaves of W and C seedlings to the first principal component (PC1) and the second principal component (PC2). C, cultivar soybean; W, wild soybean; CK, control treatment; LN, low-nitrogen stress (XLSX 14 kb) [file 12870_2019_2005_MOESM4_ESM.xlsx]

## Sheet: Sheet1
Additional file 4 The contributions of metabolites among young leaves of W and C seedlings to the first principal component (PC1) and the second principal component (PC2).
metabolite name	PC1	PC2
Valine	0.128765	-0.234748
Isoleucine	0.0894792	-0.19566
Aspartic acid	0.0476787	-0.148091
Asparagine	0.146135	-0.419557
L-homoserine	0.0153763	-0.0438676
L-threonine	0.0611476	-0.191485
Serine	0.174618	-0.336492
Proline	0.0924278	-0.147454
Alanine	0.281127	-0.265974
Glycine	-0.161861	-0.231177
Glutamate	0.00464697	-0.0139772
Tyrosine	0.0167703	-0.111145
Phenylalanine	-0.0948826	-0.0776893
GABA	0.0781077	0.0687479
Ethanolamine	-0.123236	-0.415676
Mannosamine	-0.10342	-0.0162147
Sphingosine	0.00892152	-0.0260654
Sucrose	0.0311715	0.0761506
Maltose	0.0455614	0.0336124
Maltotriose	-0.032325	0.00208926
Melezitose	-0.171795	-0.0290517
Threitol	-0.0419501	-0.0107454
Galactinol	-0.0238705	-0.0102975
Glycerol	0.101235	-0.0690786
Myo-inositol	0.222752	-0.175796
L-threose	-0.262252	-0.0858798
Xylose	0.0289497	0.0220549
Glucose-6-phosphate	-0.568503	-0.10056
Fructose 2,6-biphosphate	0.00956151	-0.0346027
Glyceric acid	0.110694	-0.107324
Pyruvic acid	0.0679415	-0.0802822
Succinic acid	0.0969509	0.0208578
Fumaric acid	0.316942	0.305474
L-malic acid	-0.0546316	-0.0143154
4-Hydroxybutyrate	-0.0444689	-0.00911166
Hydroxypropionic acid	0.0182832	-0.000722642
Oxalic acid	-0.0254383	-0.0121059
Itaconic acid	0.0167753	-0.0271386
Methylmalonic acid	-0.0760316	-0.0323967
Maleic acid	0.108383	0.0573751
Gluconic acid	-0.0135133	-0.039382
Nicotinic acid	-0.0701653	-0.0579205
Threonic acid	0.0204503	-0.000187564
Galactonic acid	0.0338346	-0.0183486
Glucoheptonic acid	-0.11868	-0.0151745
Stearic acid	0.0165961	-0.0265783
Palmitic acid	-0.219538	-0.0810917
Linolenic acid	0.0451702	-0.045137
Linoleic acid	-0.0638282	-0.013053
Neohesperidin	-0.102914	-0.0184738
Salicylic acid	0.0521962	-0.0781313
Prunin	-0.111032	-0.0482762
Ferulic acid	-0.145871	-0.10027
Caffeic acid	-0.0270923	0.00134667
