# Supplementary material for: Physiological and metabolomics analyses of young and old leaves from wild and cultivated soybean seedlings under low-nitrogen conditions
Source: BMC Plant Biol. 2019 Sep 6;19:389. doi: 10.1186/s12870-019-2005-6 (PMC6731624; doi:10.1186/s12870-019-2005-6)
Supplement: Supplementary file 5 — The contributions of metabolites among old leaves of W and C seedlings to the first principal component (PC1) and the second principal component (PC2). C, cultivar soybean; W, wild soybean; CK, control treatment; LN, low-nitrogen stress (XLSX 15 kb) [file 12870_2019_2005_MOESM5_ESM.xlsx]

## Sheet: Sheet1
Additional file 5 The contributions of metabolites among old leaves of W and C seedlings to the first principal component (PC1) and the second principal component (PC2)
metabolite name	PC1	PC2
Asparagine	0.00831872	-0.0362182
Aspartic acid	0.0361332	-0.0643025
Threonine	0.0519007	-0.0593157
Cycloleucine	-0.28648	0.103607
Isoleucine	0.0596337	-0.10848
L-proline	0.0661785	-0.107795
L-homoserine	-0.0616108	-0.0372008
Valine	-0.291408	0.156001
Alanine	0.0564178	-0.0751551
Glycine	0.0548863	-0.0748473
Serine	0.136223	-0.152907
Sarcosine	-0.0221259	-0.133157
Phenylalanine	0.0264456	-0.0403747
Galactosamine	-0.174339	-0.00452106
GABA	0.110042	-0.125702
Maleimide	0.0310003	-0.0446885
Mannosamine	-0.129354	-0.100462
Ethanolamine	-0.255046	-0.223411
Glycerol	0.15944	-0.180981
Monopalmitin	-0.426873	-0.404492
Myo-inositol	0.211307	-0.253537
Palatinitol	-0.028901	-0.00367764
Arabitol	0.042556	-0.0885947
Threitol	0.033009	-0.0579266
Erythritol	-0.0769856	-0.0661887
Sucrose	0.201568	0.297539
Maltose	0.069929	-0.0844603
Melezitose	0.0176822	-0.0248591
L-Threose	-0.0988959	0.071773
Fucose	0.00325129	-0.0164445
Xylose	-0.136974	0.0112279
Galactose	0.0456578	-0.052671
Fructose-6-biphosphate	0.000607542	-0.0235962
Glucose-6-phosphate	-0.053335	0.00564837
Lactic acid	0.0604668	-0.0799744
Galactonic acid	-0.00109783	-0.0315837
Glyceric acid	-0.0922972	-0.0931091
Pyruvic acid	0.0867931	-0.117874
Fumaric acid	0.202684	-0.228715
Malic acid	-0.0967218	0.0198659
Citramalic acid	0.00544289	-0.0308164
Succinic acid	-0.0358041	-0.127802
Ketoisocaproic acid	-0.212517	-0.0346424
2-Deoxytetronic acid	0.153721	-0.308841
Isobutyric acid	-0.130794	-0.146085
Oxalic acid	-0.00170048	-0.0343651
Propionic acid	-0.0702832	-0.0662002
Butyrate	-0.263356	0.0794263
Maleic acid	0.0519803	-0.284811
Gluconic acid	-0.0160991	-0.0322403
Glucoheptonic acid	-0.0276952	-0.101265
Stearic acid	-0.0783562	-0.00999995
Linoleic acid	-0.202635	-0.103452
Linolenic acid	-0.056765	0.110105
Palmitic acid	0.0153527	-0.0687531
Butyric acid	-0.0261862	0.0634262
Neohesperidin	0.0140745	-0.102914
Salicylic acid	-0.0973047	-0.1237
Cinnamic acid	-0.0784619	-0.0865706
Naringin	-0.0526887	-0.0196039
Ferulic acid	0.0348142	-0.0185683
Caffeic acid	-0.100523	0.169265
Prunin	-0.0900519	-0.0391856
